# Supplementary material for: Old and New Biomarkers for Infection, Inflammation, and Autoimmunity in Treatment-Resistant Affective and Schizophrenic Spectrum Disorders
Source: Pharmaceuticals (Basel). 2022 Feb 28;15(3):299. doi: 10.3390/ph15030299 (PMC8949012; doi:10.3390/ph15030299)
Supplement: Supplementary file 1 [file pharmaceuticals-15-00299-s001.zip]

Archive with 1 entries (1 files):
- pharmaceuticals-1580583-supplementary.pdf
